# Supplementary material for: Thermoresponsive Shape Memory Fibers for Compression Garments
Source: Polymers (Basel). 2020 Dec 15;12(12):2989. doi: 10.3390/polym12122989 (PMC7765188; doi:10.3390/polym12122989)
Supplement: Supplementary file 1 [file polymers-12-02989-s001.zip]

Archive with 2 entries (2 files):
- 2020 12 14 Shape Memory Fibers - supplementary.docx
- MVI_8566(deshake2+crop2).avi
